# Supplementary material for: Effect of Cobalt Ferrite Nanoparticles in a Hydrophilic Shell on the Conductance of Bilayer Lipid Membrane
Source: Membranes (Basel). 2022 Nov 5;12(11):1106. doi: 10.3390/membranes12111106 (PMC9692745; doi:10.3390/membranes12111106)
Supplement: Supplementary file 1 [file membranes-12-01106-s001.zip]

Archive with 1 entries (1 files):
- membranes-1973768-supplementary.pdf
